# Supplementary material for: Scale Up and Validation of Novel Tri-Bore PVDF Hollow Fiber Membranes for Membrane Distillation Application in Desalination and Industrial Wastewater Recycling
Source: Membranes (Basel). 2022 May 30;12(6):573. doi: 10.3390/membranes12060573 (PMC9229717; doi:10.3390/membranes12060573)
Supplement: Supplementary file 1 [file membranes-12-00573-s001.zip]

Archive with 1 entries (1 files):
- membranes-1739267-supplementary.pdf
